# Supplementary material for: Inter-chromosomal insertions at Xq27.1 associated with retinal dystrophy induce dysregulation of LINC00632 and CDR1as/ciRS-7
Source: Am J Hum Genet. 2025 Jan 31;112(3):523–36. doi: 10.1016/j.ajhg.2025.01.007 (PMC11947168; doi:10.1016/j.ajhg.2025.01.007)
Supplement: Table S1. Clinical detail of study families [file mmc2.xlsx]

## Sheet: Sheet1
Table S1: Clinical detail of study families
Individual	Status	Sex (M/F)	Age of Onset	Presenting Symptom(s)	VA (LogMAR)			Fundus Appearance
					Age (y)	OD	OS		Age (y)	ERG Phenotype
Pedigree: IRDF-1 (MEH-5421)
III-5	Affected	M	Early Childhood	Reduced VA	35	1	1	Early Macular atrophy	36	Cone Dystrophy
III-9	Affected	M	Early Childhood	Reduced VA - Light Sensitivity	32	0.48	0.48	Early Macular atrophy	32	Cone-Rod Dystrophy
III-17	Affected	M	Early Childhood	Reduced VA - Light Sensitivity	47	1.3	1.1	Early Macular atrophy	47	Cone-Rod Dystrophy
IV-1	Affected	M	Early Childhood	Reduced VA - Light Sensitivity	26	0.48	0.78	Bull's Eye Maculopathy	27	Cone-Rod Dystrophy
IV-2	Affected	M	Early Childhood	Reduced VA	29	0.18	0.3	Abnormal Reflex	17	Cone Dystrophy
IV-15	Affected	M	Early Childhood	Reduced VA	23	0.6	0.6	Early Macular atrophy	24	Macular Dystrophy
IV-16	Affected	M	Early Childhood	Reduced VA	21	0.6	0.6	Bull's Eye Maculopathy	23	Macular Dystrophy
IV-13	Affected	F	Early Childhood	Reduced VA, Turner Syndrome	19	0.6	0.6	Early Macular atrophy	19	Cone-Rod Dystrophy
II-3	Carrier	F	No symptoms	No symptoms				Normal		NA
III-3	Carrier	F	No symptoms	No symptoms				Normal		NA
III-10	Carrier	F	No symptoms	No symptoms				Normal	25	Normal
Pedigree: IRDF-2 (MAN-3539)
II-1	Affected	M	Early Childhood	Night blindness	20s	LP	NLP	Retinitis Pigmentosa	NA	NA
				Reduced VA
II-4	Affected	M	Early Childhood	Night blindness	NA			Retinitis Pigmentosa	NA	NA
				Reduced VA
II-5	Affected	M	Early Childhood	Night blindness	NA			Retinitis Pigmentosa	NA	NA
				Reduced VA
II-3	Carrier	F	Early Adulthood	Night blindness	30s	0.02	0.02	Tapetal-like Reflex,	25	Attenuated
				No photophobia / reduced VA				with peripheral degeneration
M/F; Male/Female, VA; visual acuity, OD; Right Eye, OS; left eye, y; years
