# Supplementary material for: Inter-chromosomal insertions at Xq27.1 associated with retinal dystrophy induce dysregulation of LINC00632 and CDR1as/ciRS-7
Source: Am J Hum Genet. 2025 Jan 31;112(3):523–36. doi: 10.1016/j.ajhg.2025.01.007 (PMC11947168; doi:10.1016/j.ajhg.2025.01.007)
Supplement: Table S3. TPM derived from RNA-seq data across 3 different tissues [file mmc3.xlsx]

## Sheet: Sheet1
Table S3: Transcripts per million (TPM) derived from RNA-seq data across 3 different tissues
		FIBROBLASTS						RPE						D150 RO
Chr	GENE	Control		IRDF-1		IRDF-2		Control		IRDF-1		IRDF-2		Control		IRDF-1		IRDF-2
		MEAN TPM	SD +-	MEAN TPM	SD +-	MEAN TPM	SD+-	MEAN TPM	SD+-	MEAN TPM	SD+-	MEAN TPM	SD+-	MEAN TPM	SD+-	MEAN TPM	SD+-	MEAN TPM	SD+-
Xq27.1	FGF13	1.11	0.17	8.44	0.63	0.34	0.22	24	4.67	22.24	0.72	14.48	0.73	18.17	5.88	24.39	8.96	44.45	3.27
	F9	0.01	0.02	0	0	0	0	0	0	0	0	0	0	0	0	0.01	0.02	0	0
	MCF2	0.04	0.01	0.02	0.04	0.02	0.03	8.06	1.2	10.37	0.95	6.88	0.63	3.98	1.11	1.73	0.82	2.26	0.53
	ATP11C	14.69	0.51	14.21	1	18.89	2.37	48.77	9.3	37.15	5.44	36.22	1.79	6.26	1.24	3.96	1.89	3.11	2.08
	CXorf66	0	0	0	0	0	0	0	0	0	0	0	0	0	0	0.04	0.06	0	0
	HAPSTR2	0	0	0	0	0	0	0.3	0.09	0.58	0.15	0.36	0.05	1.38	0.52	0.53	0.29	0.61	0.4
	SOX3	0.01	0.02	0.01	0.02	0.02	0.04	0.16	0.04	0.13	0.04	0.07	0.02	3.14	1.8	0.27	0.16	0.95	0.31
	LINC00632	53.94	10.02	78.07	17.06	6.76	2.42	3.35	0.1	0.75	0.16	0.39	0.15	28.44	10.52	166.67	38.34	76.73	9.21
	SPANXB1	0.03	0.06	0	0	0	0	0.43	0.02	0.53	0.18	0.69	0.09	0	0	0	0	0.04	0.07
	LDOC1	2.39	0.34	3.93	0.68	4.89	1.37	9.91	1.05	10.39	0.83	10.45	0.08	48.51	2.68	59.31	16.75	99.46	4.06
9p	ZNG1A	19.17	1.89	23.59	1.13	25.83	1.89	23.73	2.93	28.87	2.5	24.19	1.5	110.33	9.45	138.76	22.91	130.7	6.41
3p	SYNPR	0.03	0.05	0	0	0	0	7.24	1.25	7.98	0.97	2.36	0.11	33.77	10.24	29.4	7.27	36.27	7.09
	SYNPR-AS1	0	0	0	0	0	0	0	0	0	0	0	0	0	0	0.11	0.19	0	0
	SNTN	0.01	0.01	0.02	0.03	0	0	0.48	0.16	0.06	0.05	0.08	0.04	0.03	0.05	0.04	0.04	0.02	0.03
