# Supplementary material for: Inter-chromosomal insertions at Xq27.1 associated with retinal dystrophy induce dysregulation of LINC00632 and CDR1as/ciRS-7
Source: Am J Hum Genet. 2025 Jan 31;112(3):523–36. doi: 10.1016/j.ajhg.2025.01.007 (PMC11947168; doi:10.1016/j.ajhg.2025.01.007)
Supplement: Table S5. Differential expression of miR-7 target genes — LFC and padj values for each miR-7 target gene are shown for IRDF-1 and IRDF-2 ROs. The number of independent supporting evidence from miRTarBase (mtb evidence) and/or PMID IDs for evidence in the literature are shown. [file mmc4.xlsx]

## Sheet: Sheet1
Table S5. Differential expression of miR-7 target genes. LFC and padj values for each miR-7 target gene are shown for IRDF-1 and IRDF-2 ROs. The number of independent supporting evidence from miRTarBase (mtb evidence) and/or PMID IDs for evidence in the literature are shown.
Gene	IRDF-1 RO	IRDF-1 RO	IRDF-2RO	IRDF-2RO	mtb_	PMIDs
	lfc	padj	lfc	padj	evidence
ACVR1B	-2.49	1.32e-20	-3.44	3.3e-44	1	17612493
ADCY9	-2.95	3.67e-22	-2.23	8.15e-06	1	19073608
ADO	-1.98	3.4e-09	-2.14	1.45e-14	1	19073608
AKT2	-3.12	3.29e-21	-2.99	2.4e-29	NA	18483236
						31663122
						31702490
AKT3	-2.04	1.58e-11	-4.3	2.79e-32	2	20371350
ALDH1A3	3.18	8.63e-08	4.93	1.09e-17	1	17612493
ANKRD36	2.38	1.06e-07	1.17	0.0213618	2	20371350
ARHGEF12	-1.8	6.47e-07	-1.54	1.15e-09	2	23313552
ASXL1	-2.16	1.72e-17	-1.45	3.13e-05	2	23592263
BCL2	-1.31	0.00642009	-2.24	8.13e-11	4	21750649
						26464649
BCL9L	-2.99	1.48e-16	-5.59	3.43e-92	1	1907360
C10orf105	2.93	0.00453427	4.44	8.76e-07	1	17612493
CACNG5	-1.48	0.000288516	-1.78	0.000850635	1	17612493
CACNG7	-6.05	2e-37	-5.11	2.15e-56	2	20371350
CANT1	-1.57	0.00243564	-2.32	3.83e-21	1	19073608
CBX7	-2.09	5.87e-08	-1.58	0.000428544	2	23592263
CHAMP1	-4.15	2.64e-30	-1.56	7.68e-09	1	19073608
CLEC4G	2.01	0.00477831	2.81	4.7e-05	1	17612493
DDI2	-1.63	6e-05	-2.22	5.57e-29	1	23622248
DMPK	-3.38	1.78e-31	-2.26	1.29e-18	2	31855836
DNAJC5	-3.02	1.12e-23	-4.01	1.78e-50	1	19073608
ERF	-5.08	3.77e-42	-2.9	4.31e-11	NA	20978205
						24907395
FBLN5	3.03	2.2e-07	3.45	3.58e-07	2	23592263
FOXK2	-1.76	4.77e-07	-2.43	3.44e-26	2	21572407 23446348
GLS	-2.6	1.13e-12	-1.98	3.54e-05	1	17612493 19073608
GLT8D2	3.73	1.52e-08	3.25	0.00058874	1	17612493
GRINA	-2.65	1.52e-10	-2.79	2.36e-19	2	20371350 19073608
HOXA3	5.28	1.15e-13	4.72	5.79e-08	1	20371350
IL21R	4.11	0.0259624	3.78	0.0265398	3	17612493 20371350
IRS1	-1.27	0.0294802	-3.07	1.07e-21	2	18483236
KCNH2	-2.65	8.22e-10	-1.49	0.000281121	1	19073608
LASP1	-1.23	0.00767561	-1.57	1.86e-13	NA	28546132
LGALS3BP	1.84	2.25e-05	2.267	2.72e-06	1	19073608
MAP1B	2.8	1.08e-15	2.83	1.87e-54	3	17612493 20371350 23446348
MAP3K9	-2	1.19e-06	-1.94	5.77e-07	NA	30290304
MGLL	1.94	1.39e-06	2.46	3.14e-14	1	19073608
MIF4GD	1.75	0.00017856	1.61	1.48e-06	1	19073608
NACC1	-5.14	8.21e-52	-4.21	3.38e-51	2	23592263
PAK1	-1.05	0.0478223	-1.13	0.00224885	4	18922890 19935707 19073608 27430434
PHF10	-1.99	1.75e-08	-2.39	1.42e-21	1	23622248
PLEC	-3.83	2.34e-30	-2.17	9.2e-12	2	19073608
PLEKHH1	-1.94	1.88e-10	-2.37	1.16e-09	1	19073608
POLR2E	1.58	0.000738596	1.26	2.58e-05	1	19073608
PRDM8	-2.8	7.94e-11	-4.78	1.66e-83	1	17612493
PURB	-1.95	1.65e-09	-3.42	3.7e-42	2	21572407
RNF11	-2.16	1.43e-12	-1.82	9.56e-13	2	20371350
SETD8	-1.24	0.00450042	-1.57	6.16e-06	3	19073608 23720754
SHANK3	-2.49	4.84e-11	-5.47	1.22e-40	NA	25882257 11914270
SMARCD1	-3.38	1.21e-12	-1.35	7.54e-06	3	20371350 17612493 23592263 26542803 26701625
SP1	-1.58	1.25e-05	-3	7.38e-48	5	32402941 37232358
TAF4	-3.13	6.79e-21	-3.18	1.77e-23	1	23622248
TMEM98	3.2	1.27e-12	2.3	3.29e-06	2	20371350
TOP2A	1.87	0.0407875	2.8	1.4e-06	1	23622248
UBE3C	-1.97	1.87e-09	-1.64	1.66e-10	1	19073608
UBQLN4	-1.67	2.65e-08	-2.49	5.58e-33	1	17612493
XIAP	-1.21	0.0102472	-2.34	1.82e-20	NA	23742934
XPR1	-1.73	0.000687614	-1.54	6.91e-06	1	19073608
YOD1	-1.65	0.00246742	-1.88	1.14e-07	2	23592263 27292025
YY1	-1.07	0.0203625	-2.82	2.92e-53	NA	23208495
ZC3H4	-1.63	0.00368305	-3.96	3.88e-41	2	21572407 26701625
ZCCHC14	-1.93	4.11e-08	-3.86	4.99e-96	2	20371350
ZNF264	-3.31	1.93e-42	-2.21	1.8e-05	1	17612493
ZNF507	-1.48	3.83e-05	-2.32	1.15e-16	1	23622248
